# Supplementary material for: Renal and Safety Outcomes of SGLT2 Inhibitors in Patients with Type 2 Diabetes: A Nationwide Observational Cohort Study
Source: J Clin Med. 2025 May 12;14(10):3349. doi: 10.3390/jcm14103349 (PMC12112461; doi:10.3390/jcm14103349)
Supplement: Supplementary file 1 [file jcm-14-03349-s001.zip]

Archive with 1 entries (1 files):
- jcm-3573416-supplementary.pdf
